# Supplementary material for: Effect of Nutmeg (Myristica fragrans) and Tea Tree (Melaleuca alternifolia) Essential Oils on the Oxidative and Microbial Stability of Chicken Fillets During Refrigerated Storage
Source: Foods. 2024 Dec 20;13(24):4139. doi: 10.3390/foods13244139 (PMC11675315; doi:10.3390/foods13244139)
Supplement: Supplementary file 1 [file foods-13-04139-s001.zip]

Archive with 1 entries (1 files):
- foods-3292734-supplementary.pdf
